# Supplementary material for: Exploring the torque- velocity relationship in postmenopausal women: Analyzing the influence of data processing
Source: PLoS One. 2025 Jun 30;20(6):e0327381. doi: 10.1371/journal.pone.0327381 (PMC12208458; doi:10.1371/journal.pone.0327381)
Supplement: S1 File — (XLSX) [file pone.0327381.s001.xlsx]

## Sheet: Hoja1
PARTICIPANT	ISOMETRIC_TORQUE	R2_TV_LINEAL_ACTUAL	MSE_TV_LINEAL_ACTUAL	SLOPE_TV_LINEAL_ACTUAL	F0_TV_LINEAL_ACTUAL	V0_TV_LINEAL_ACTUAL	R2_TV_POLIN_ACTUAL	MSE_TV_POLIN_ACTUAL	F0_TV_POLIN_ACTUAL	V0_TV_POLIN_ACTUAL	X2_TPV_POLIN_ACTUAL	X_TV_POLIN_ACTUAL	R2_TV_LINEAL_TARJET	MSE_TV_LINEAL_TARJET	SLOPE_TV_LINEAL_TARJET	F0_TV_LINEAL_TARJET	V0_TV_LINEAL_TARJET	R2_TV_POLIN_TARJET	MSE_TV_POLIN_TARJET	F0_TV_POLIN_TARJET	V0_TV_POLIN_TARJET	X2_TV_POLIN_TARJET	X_TV_POLIN_TARJET	R2_TV_HILL_ACTUAL	MSE_TV_HILL_ACTUAL	a_TV_HILL_ACTUAL	b_TV_HILL_ACTUAL	F0_TV_HILL_ACTUAL	V0_TV_HILL_ACTUAL	R2_TV_HILL_TARJET	MSE_TV_HILL_TARJET	a_TV_HILL_TARJET	b_TV_HILL_TARJET	F0_TV_HILL_TARJET	V0_TV_HILL_TARJET
1	23.51	0.992139	0.60161	-0.0627525	24.1795	385.316	0.996002	0.495446	25.0952	501.222	6.27e-05	-0.0814947	0.342509	3.31815	-0.0204703	20.6912	1010.79	0.986424	0.550558	27.1232	189.961	0.00037318	-0.141779	0.992996	0.730748	20.8549	443.163	25.8749	549.837	0.436766	3.54621	0	454.598	22.97
2	41.36	0.970787	1.505	-0.080611	32.4464	402.506	0.976565	1.55651	30.9966	358.273	-9.93081e-05	-0.0509373	0.949975	1.59101	-0.0592612	30.5672	515.804	0.987796	0.907389	33.2769	351.003	0.000157217	-0.110368	0.951525	2.25937	34.1464	550.004	34.1464	550.004	0.974158	1.3204	32.0509	723.969	32.0509	723.969
3	34.92	0.971695	1.65841	-0.0899977	34.2032	380.045	0.98947	1.16799	31.3536	328.179	-0.000194171	-0.031815	0.958324	1.62166	-0.0664676	32.1258	483.33	0.976619	1.40254	34.2304	434.702	0.000122108	-0.106161	0.940604	2.79972	36.1144	511.034	36.1144	511.034	0.972915	1.50957	33.7969	668.814	33.7969	668.814
4	49.45	0.910286	3.54125	-0.130647	37.27	285.273	0.912484	4.03868	38.6589	316.685	0.000130049	-0.163258	0.804537	4.1497	-0.0719607	32.8622	456.669	0.93886	2.67988	39.6004	254.569	0.000390944	-0.199044	0.940604	2.79972	36.1144	511.034	36.1144	511.034	0.972915	1.50957	33.7969	668.814	33.7969	668.814
5	34.6	0.953579	1.58544	-0.0794106	27.8159	350.28	0.955054	1.91066	27.1594	321.603	-6.54096e-05	-0.0634143	0.723345	2.17701	-0.0300886	24.3754	810.121	0.92459	1.31243	28.0123	233.83	0.000211012	-0.0986818	0.947628	2.13228	29.2446	485.791	29.2446	485.791	0.865778	1.75095	0	405.961	26.49
6	43.21	0.983246	1.00822	-0.0664955	31.8145	478.445	0.98583	1.07064	31.0381	433.693	-4.56919e-05	-0.0517506	0.993165	0.577641	-0.0595151	31.1798	523.898	0.995213	0.558203	31.7992	680.072	3.59336e-05	-0.0711959	0.968293	1.60488	33.1638	677.785	33.1638	677.785	0.994593	0.593233	32.4221	753.805	32.4221	753.805
7	38.33	0.967899	1.63223	-0.082629	36.8499	445.968	0.967925	1.88398	36.9492	452.707	6.68043e-06	-0.0846428	0.501151	4.58616	-0.0392904	32.935	838.246	0.936821	1.8846	41.3301	202.867	0.000487076	-0.197623	0.966836	2.0111	38.5868	624.221	38.5868	624.221	0.609594	4.68481	0	414.849	35.7738
8	33.36	0.987124	0.807981	-0.0628801	26.9478	428.558	0.987127	0.932875	26.9236	426.991	-1.51882e-06	-0.0624058	0.910968	1.6601	-0.045389	25.3903	559.393	0.996417	0.384527	28.5759	285.321	0.000184829	-0.105471	0.980018	1.17888	28.4111	584.872	28.4111	584.872	0.948472	1.45832	26.5523	795.412	26.5523	795.412
9	43.28	0.82304	1.35862	-0.0251619	25.2055	1001.73	0.983838	0.474112	22.6658	474.767	-0.000149058	0.0230269	0.825228	1.3502	-0.0250776	25.2037	1005.03	0.982457	0.493945	22.6952	478.59	-0.00014554	0.0222328	0.793317	1.69545	25.2617	1773.07	25.2617	1773.07	0.795689	1.68569	25.2998	1760.77	25.2998	1760.77
10	32.98	0.905187	1.81269	-0.0504894	25.6087	507.21	0.980251	0.955277	22.255	359.997	-0.000216835	0.0162399	0.958376	1.07678	-0.0441635	25.0837	567.973	0.99077	0.585516	23.223	423.696	-0.000107954	-0.00907117	0.863513	2.51554	26.2044	766.103	26.2044	766.103	0.927303	1.64317	25.6722	865.186	25.6722	865.186
11	22.85	0.980623	0.972665	-0.0596666	32.6229	546.754	0.981203	1.1062	32.9537	608.674	1.93574e-05	-0.0659225	0.90488	1.74223	-0.0459306	31.4726	685.22	0.952207	1.426	33.8797	326.968	0.000139663	-0.0913306	0.977845	1.21636	33.739	803.506	33.739	803.506	0.925714	1.77783	32.3231	1047.9	32.3231	1047.9
12	35.26	0.967597	1.15168	-0.0580594	27.1196	467.101	0.975676	1.1522	25.88	393.226	-8.38677e-05	-0.0328358	0.973951	0.870678	-0.0455059	26.0118	571.612	0.988228	0.675864	27.2743	473.138	7.3254e-05	-0.0693185	0.949364	1.67177	28.1235	673.977	28.1235	673.977	0.985329	0.754506	26.9376	838.986	26.9376	838.986
13	34.82	0.948273	1.27034	-0.0468613	24.8532	530.357	0.954181	1.38055	24.0065	450.949	-4.97438e-05	-0.0308036	0.948938	1.26215	-0.0465068	24.8236	533.761	0.954046	1.38259	24.0416	457.718	-4.5368e-05	-0.0317591	0.924907	1.76737	19.2909	662.455	25.5567	877.626	0.926297	1.75095	19.2422	665.743	25.5276	883.205
14	37.59	0.99547	0.345637	-0.0441102	28.8983	655.138	0.997311	0.30751	28.4663	565.785	-2.54893e-05	-0.0358914	0.995977	0.325749	-0.0438073	28.8785	659.216	0.997387	0.303137	28.5007	577.611	-2.19173e-05	-0.0366827	0.986313	0.693757	29.6387	1009.68	29.6387	1009.68	0.987594	0.660482	29.503	1025.82	29.503	1025.82
15	47.06	0.960854	2.02515	-0.0934492	41.3117	442.076	0.964203	2.23618	40.026	393.397	-8.777e-05	-0.067216	0.881849	2.63899	-0.0616247	38.5068	624.861	0.978559	1.29809	43.1835	276.092	0.000271337	-0.149828	0.948685	2.72437	43.1232	623.721	43.1232	623.721	0.917583	2.54506	39.9316	918.158	39.9316	918.158
16	34.03	0.98782	0.793965	-0.0650554	26.294	404.178	0.998565	0.314637	24.7143	352.947	-0.000103819	-0.0333802	0.958183	1.09771	-0.0449132	24.5882	547.46	0.987994	0.679184	26.4036	375.738	0.000105329	-0.0791525	0.962207	1.64578	27.6542	551.935	27.6542	551.935	0.9778	0.923554	25.6101	786.856	25.6101	786.856
