# Supplementary material for: Exploring the torque- velocity relationship in postmenopausal women: Analyzing the influence of data processing
Source: PLoS One. 2025 Jun 30;20(6):e0327381. doi: 10.1371/journal.pone.0327381 (PMC12208458; doi:10.1371/journal.pone.0327381)
Supplement: S2 File — (XLSX) [file pone.0327381.s002.xlsx]

## Sheet: Hoja1
PARTICIPANT	ISOMETRIC_TORQUE	R2_TV_LINEAL_ACTUAL	MSE_TV_LINEAL_ACTUAL	SLOPE_TV_LINEAL_ACTUAL	F0_TV_LINEAL_ACTUAL	V0_TV_LINEAL_ACTUAL	R2_TV_POLIN_ACTUAL	MSE_TV_POLIN_ACTUAL	F0_TV_POLIN_ACTUAL	V0_TV_POLIN_ACTUAL	X2_TPV_POLIN_ACTUAL	X_TV_POLIN_ACTUAL	R2_TV_LINEAL_TARJET	MSE_TV_LINEAL_TARJET	SLOPE_TV_LINEAL_TARJET	F0_TV_LINEAL_TARJET	V0_TV_LINEAL_TARJET	R2_TV_POLIN_TARJET	MSE_TV_POLIN_TARJET	F0_TV_POLIN_TARJET	V0_TV_POLIN_TARJET	X2_TV_POLIN_TARJET	X_TV_POLIN_TARJET	R2_TV_HILL_ACTUAL	MSE_TV_HILL_ACTUAL	a_TV_HILL_ACTUAL	b_TV_HILL_ACTUAL	F0_TV_HILL_ACTUAL	V0_TV_HILL_ACTUAL	R2_TV_HILL_TARJET	MSE_TV_HILL_TARJET	a_TV_HILL_TARJET	b_TV_HILL_TARJET	F0_TV_HILL_TARJET	V0_TV_HILL_TARJET
1	111.06	0.900995	10.6677	-0.288329	102.923	356.962	0.992026	3.49582	123.511	267.905	0.00128755	-0.689881	0.886593	11.4173	-0.272861	101.585	372.296	0.989969	3.92084	122.937	272.664	0.00123882	-0.675561	0.994167	2.99	4.23309	85.3016	145.383	2929.63	0.993823	3.0768	4.23582	85.3087	145.38	2927.94
2	141.41	0.950604	8.30371	-0.339751	137.172	403.743	0.984925	5.29688	151.474	329.607	0.000949836	-0.626145	0.962463	7.25609	-0.314054	139.457	444.053	0.972916	7.11708	146.957	523.392	0.000435149	-0.455507	0.944042	10.2893	0	5.36871e+07	137.58		0.972825	7.12903	136.264	560.662	148.435	610.737
3	161.43	0.93155	13.3591	-0.451109	172.438	382.255	0.99753	2.93007	199.507	280.849	0.00176105	-0.989177	0.911798	15.1645	-0.416751	169.626	407.021	0.998349	2.39535	199.051	284.593	0.00170718	-0.9717	0.989521	6.03551	31.3026	159.789	209.949	1071.72	0.988301	6.37719	16.1535	137.895	213.477	1822.35
4	177.72	0.910562	16.4805	-0.473209	151.428	320.003	0.983845	8.08787	181.178	280.908	0.00188121	-1.05689	0.895551	17.81	-0.445753	149.232	334.785	0.980727	8.83403	180.735	284.473	0.00182777	-1.0399	0.995757	4.1447	26.3948	87.6211	218.963	726.879	0.995151	4.43096	19.7288	79.0109	224.71	899.926
5	126.4	0.843013	13.236	-0.280622	111.696	398.031	0.952505	8.4066	134.045	249.8	0.00144903	-0.723935	0.8218	14.102	-0.258849	109.862	424.423	0.947683	8.82305	133.078	258.619	0.00134698	-0.696712	0.969122	6.77826	1.60115	107.421	147.207	9876.16	0.962707	7.4492	1.06844	113.137	144.836	15336.7
6	175.14	0.91205	12.9279	-0.386064	144.081	373.206	0.998572	1.90239	170.263	263.354	0.00172504	-0.908593	0.889626	14.4826	-0.351441	141.223	401.841	0.99746	2.53674	169.263	270.548	0.00162684	-0.880274	0.996986	2.76363	4.42681	100.038	192.056	4340.13	0.996676	2.90223	0	95.7694	193.016
7	184.53	0.896418	17.9172	-0.482225	179.834	372.926	0.988674	6.8411	214.615	262.532	0.00221818	-1.16469	0.882021	19.1218	-0.446894	177.08	396.247	0.985925	7.62634	212.23	272.101	0.00203938	-1.10983	0.998013	2.86562	0	83.7789	253.406		0.996792	3.64087	0	89.1838	248.006
8	150.12	0.917329	12.3613	-0.381603	152.386	399.33	0.998036	2.20013	177.541	268.401	0.00163968	-0.880183	0.897404	13.7706	-0.348112	149.602	429.753	0.996707	2.84857	176.139	275.583	0.00153965	-0.848605	0.998482	1.93419	0.56299	112.767	195.981	39255	0.996388	2.98354	1.19495	123.522	190.9	19733.3
9	202	0.9073	11.3132	-0.322749	149.255	462.45	0.997002	2.34918	171.637	265.593	0.00144014	-0.764982	0.890327	12.3053	-0.299679	147.414	491.905	0.996492	2.54118	171.128	271.437	0.0013759	-0.746941	0.990988	4.07306	1.27103	167.425	176.425	23239.5	0.986153	5.0489	2.3907	181.107	173.778	13164.5
10	142.62	0.964465	5.49096	-0.260844	116.568	446.887	0.997558	1.66229	127.334	341.342	0.000694091	-0.473845	0.952034	6.37951	-0.242932	115.166	474.067	0.99783	1.56682	127.376	333.996	0.000708415	-0.473216	0.994742	2.43887	38.0799	295.353	129.01	1000.62	0.992727	2.86842	35.512	308.399	127.074	1103.55
11	120.5	0.946348	7.20726	-0.281944	126.296	447.947	0.995699	2.35622	140.505	303.204	0.000929879	-0.563886	0.934353	7.9723	-0.25708	124.629	484.787	0.99333	2.93438	139.43	312.216	0.000858757	-0.536235	0.999512	0.793633	0.00301594	161.154	148.929		0.997869	1.65871	1.3414	178.816	146.185	19487.4
12	135.86	0.956488	5.9167	-0.248256	116.181	467.987	0.994673	2.39038	127.205	337.546	0.000685041	-0.462465	0.947986	6.46897	-0.236055	115.258	488.27	0.992982	2.7437	127.044	335.144	0.000683782	-0.458331	0.995724	2.14184	32.486	296.505	128.302	1171.03	0.997865	1.5135	0.156801	180.245	134.459	154563
13	115.2	0.95594	4.99306	-0.212044	101.742	479.816	0.969703	4.78094	107.385	449.006	0.000359492	-0.322828	0.950794	5.27662	-0.198257	100.828	508.574	0.968729	4.85723	107.068	436.344	0.000362033	-0.315942	0.97399	4.42978	24.6342	300.023	111.566	1358.77	0.974144	4.41665	21.3583	303.794	110.811	1576.15
14	185.29	0.94424	10.3514	-0.385232	148.418	385.27	0.993299	4.14368	167.895	310.518	0.00123605	-0.767632	0.93362	11.2942	-0.362043	146.625	404.993	0.99326	4.15557	167.594	311.324	0.00121663	-0.757531	0.995172	3.5171	27.0335	161.648	180.047	1076.6	0.993949	3.93753	37.9855	201.101	173.138	916.616
15	240.63	0.950166	13.4646	-0.527713	201.234	381.332	0.996883	3.88838	227.896	311.512	0.001688	-1.05167	0.936752	15.1689	-0.498978	198.847	398.508	0.997109	3.74494	227.872	310.685	0.00168402	-1.0464	0.992456	6.04925	69.2046	214.254	235.212	728.203	0.991153	6.55077	47.845	184.468	239.024	921.563
16	140.3	0.974684	4.4668	-0.253918	129.746	510.976	0.98798	3.55399	136.33	454.509	0.000421807	-0.38343	0.970059	4.85771	-0.236338	128.449	543.497	0.99043	3.17125	136.297	422.041	0.00045536	-0.384361	0.986001	3.83547	47.7708	401.905	138.687	1166.8	0.98841	3.48985	50.901	442.246	136.954	1189.91
